# Supplementary material for: Accurate Prediction of 1H NMR Chemical Shifts of Small Molecules Using Machine Learning
Source: Metabolites. 2024 May 19;14(5):290. doi: 10.3390/metabo14050290 (PMC11123270; doi:10.3390/metabo14050290)
Supplement: Supplementary file 1 [file metabolites-14-00290-s001.zip]

Archive with 1 entries (1 files):
- metabolites-2990663-supplementary.pdf
